# Supplementary material for: Synergistic Enhancement of Electrocatalytic Oxygen Evolution via Photothermal Effect in NiFeS/Cs0.32WO3
Source: Molecules. 2026 Jul 2;31(13):2330. doi: 10.3390/molecules31132330 (PMC13362536; doi:10.3390/molecules31132330)
Supplement: Supplementary file 1 [file molecules-31-02330-s001.zip]

Archive with 1 entries (1 files):
- molecules-4374682-supplementary.pdf
